# Supplementary material for: A Barth Syndrome Patient-Derived D75H Point Mutation in TAFAZZIN Drives Progressive Cardiomyopathy in Mice
Source: Int J Mol Sci. 2024 Jul 27;25(15):8201. doi: 10.3390/ijms25158201 (PMC11311365; doi:10.3390/ijms25158201)
Supplement: Supplementary file 1 [file ijms-25-08201-s001.zip]

Archive with 1 entries (1 files):
- ijms-3105639-supplementary.pdf
